# Supplementary material for: Non-Canonical Binding of Nelfinavir in HIV-1 Protease Variants Reveals Structural Mechanisms of Antiretroviral Resistance
Source: Viruses. 2026 Jun 25;18(7):701. doi: 10.3390/v18070701 (PMC13431487; doi:10.3390/v18070701)
Supplement: Supplementary file 1 [file viruses-18-00701-s001.zip]

Archive with 1 entries (1 files):
- viruses-4364424-supplementary.pdf
